# Supplementary material for: Factors Contributing to the High Malignancy Level of Cholangiocarcinoma and Its Epidemiology: Literature Review and Data
Source: Biology (Basel). 2025 Mar 28;14(4):351. doi: 10.3390/biology14040351 (PMC12025278; doi:10.3390/biology14040351)
Supplement: Supplementary file 1 [file biology-14-00351-s001.zip]

Archive with 1 entries (1 files):
- biology-3459880-supplementary.pdf
